# Supplementary material for: MicroRNA-transcription factor network analysis reveals miRNAs cooperatively suppress RORA in oral squamous cell carcinoma
Source: Oncogenesis. 2018 Oct 8;7(10):79. doi: 10.1038/s41389-018-0089-8 (PMC6174157; doi:10.1038/s41389-018-0089-8)
Supplement: Supplementary file 4 — Supplemental tables [file 41389_2018_89_MOESM4_ESM.xlsx]

## Sheet: Table S1
Supplemental Table 1. Mapping of RNA-seq reads to reference genome.
Sample	Raw Reads	Clean Reads	Total mapped reads	Uniquely mapped reads	Multiply mapped reads
OSCC-1-1	24980892	17787404	13741225(77.25%)	8349757(60.76%)	5391468(39.24%)
OSCC-1-2	23229590	17586257	13955612(79.36%)	9902967(70.96%)	4052645(29.04%)
OSCC-2-1	25142838	20578035	17363846(84.38%)	12191088(70.21%)	5172758(29.79%)
OSCC-2-2	18491088	15952098	12716379(79.72%)	9245365(72.20%)	3471014(27.30%)
OSCC-3-1	35753468	28285679	23650825(83.61%)	16524947(69.87%)	7125878(30.13%)
OSCC-3-2	20616920	17114396	14320721(83.68%)	10601780(74.03%)	3718941(25.97%)
OSCC-4-1	24599210	20683224	18056842(87.3%)	12367169(68.49%)	5689673(31.51%)
OSCC-4-2	20210730	16978928	14743278(86.83%)	9538695(64.70%)	5204583(35.30%)

## Sheet: Table S2
Supplemental Table 2. Expressed genes in each sample.
Sample	Total genes in genome a	Expressed genes(RPKM>0)(%) b	Expressed genes(RPKM>=1)(%) c
OSCC-1-1	60498	21977(36.33%)	12017(54.68%)
OSCC-1-2	60498	22590(37.34%)	12384(54.82%)
OSCC-2-1	60498	23258(38.44%)	12267(52.74%)
OSCC-2-2	60498	22563(37.30%)	11354(50.32%)
OSCC-3-1	60498	24584(40.64%)	12378(50.35%)
OSCC-3-2	60498	22140(36.60%)	11075(50.02%)
OSCC-4-1	60498	22311(36.88%)	12688(56.87%)
OSCC-4-2	60498	22115(36.55%)	12808(57.92%)
a Total genes include both protein coding and non-coding genes annotated in human reference genome GRCh38
b Fraction of expressed genes
c Fraction of genes with RPKM>=1 in all expressed genes

## Sheet: Table S3
Supplemental Table 3. Data obtained from miRNA-seq.
Sample	Raw Reads	Clean Reads	Reads mapped to mature miRNAs	Ratio
OSCC-1-1	6463523	6047867	1792933	0.296457
OSCC-1-2	6089978	5367226	1779277	0.331508
OSCC-2-1	7552170	6731529	1653728	0.245669
OSCC-2-2	4855495	4361554	1327510	0.304366
OSCC-3-1	5311806	5052745	1815317	0.359273
OSCC-3-2	6119459	4457917	864815	0.193995
OSCC-4-1	6471583	6309406	2226125	0.352826
OSCC-4-2	6647933	6541538	3447088	0.526954

## Sheet: Table S4
Supplemental Table 4. Expressed miRNAs in each sample.
Sample	Total miRNAs in genome	Expressed miRNA(TPM>0)(%) a	Expressed miRNA(TPM>=1)(%) b	Expressed miRNA(TPM>=50)(%) c
OSCC-1-1	2747	1948(70.91%)	684(35.11%)	172(8.83%)
OSCC-1-2	2747	2067(75.25%)	774(37.45%)	181(8.76%)
OSCC-2-1	2747	1941(70.66%)	662(34.11%)	155(7.99%)
OSCC-2-2	2747	1389(50.56%)	570(41.04%)	154(11.09%)
OSCC-3-1	2747	1222(44.48%)	598(36.51%)	151(12.36%)
OSCC-3-2	2747	1820(66.25%)	534(46.72%)	157(8.63%)
OSCC-4-1	2747	1308(47.62%)	493(37.69%)	146(11.16%)
OSCC-4-2	2747	1034(37.64%)	415(40.14%)	127(12.28%)
a Fraction of expressed miRNAs
b Fraction of miRNAs with TPM>=1 in all expressed miRNAs
c Fraction of miRNAs with TPM>=50 in all expressed miRNAs

## Sheet: Table S5
Supplemental Table 5. The RPKM values of RORα isoforms1 in each samples from high-throughput sequencing.
Sample	RPKM values (reads per kilobase and per million)
	RORα 1	RORα 2	RORα 3	RORα 4
OSCC-1-1	15.08	0.64	/	2.28
OSCC-1-2	67.75	1.55	/	19.43
OSCC-2-1	25.34	0.45	/	4.13
OSCC-2-2	140.55	2.65	/	34.45
OSCC-3-1	40.3	0.77	/	5.62
OSCC-3-2	94.92	1.81	/	18.32
OSCC-4-1	5.01	0.22	/	2.4
OSCC-4-2	11.8	1.08	/	6.99
1 The spliced annotated isoforms of RORa were detected and quantified by an in house pipeline.
/ indicates that RPKM value was not detected

## Sheet: Table S6
Supplemental Table 6. Patients clinical information
Group		Cases (125)	Percentage (%)
Sex	Male	73	58.4
	Female	52	41.6
Age	˂55	62	49.6
	≥55	63	50.4
Location	Tongue	105	84
	Other	20	16
Pathological grades	I	13	10.4
	II	92	73.6
	III	20	16
clinical stages	I	36	28.8
	II	32	25.6
	III	32	25.6
	IV	25	20

## Sheet: Table S7
Supplemental Table 7. The sequences of RORα-sh1, 2, 3.
	sequence
RORα-sh1	A:5'-CCGGCCAGACATTGTGCGACTTCATCTCGAGATGAAGTCGCACAATGTCTGGTTTTTG-3'
	B:5'-AATTCAAAAACCAGACATTGTGCGACTTCATCTCGAGATGAAGTCGCACAATGTCTGG-3'
RORα-sh2	A:5'-CCGGCCTTAGGTTGTGAAGACTTTACTCGAGTAAAGTCTTCACAACCTAAGGTTTTTG-3'
	B:5'-AATTCAAAAACCTTAGGTTGTGAAGACTTTACTCGAGTAAAGTCTTCACAACCTAAGG-3'
RORα-sh3	A:5'-CCGGCCAAACGCATTGATGGATTTACTCGAGTAAATCCATCAATGCGTTTGGTTTTTG-3'
	B:5'-AATTCAAAAACCAAACGCATTGATGGATTTACTCGAGTAAATCCATCAATGCGTTTGG-3'

## Sheet: Table S8
Supplemental Table 8. Primers sets, related to the experimental procedures.
gene	primer sequences
RORα 3’UTR sequence	F: 5'-GCGATCGCTCGAGGTTTCCTAAACTTCAGTCTCCA-3'
	R: 5'-CGGCCAGCGGCCGCCTGGCTGCCCCTCAACAATA-3'
RORα	F: 5'-CTTCTTTCCCTACTGTTCGTTC-3'
	R: 5'-GCTCTTCTCTCAAGTATTGGC-3'
β-actin	F: 5'-ACCAACTGGGACGACATGGAGAAA-3'
	R: 5'-TAGCACAGCCTGGATAGCAACGTA-3'
miR-503-5p	F: 5'-TAGCAGCGGGAACAGTTCTGCAG-3'
miR-450b-5p	F: 5'-TTTTGCAATATGTTCCTGAATA-3'
miR-27a-3p	F: 5'-TTCACAGTGGCTAAGTTCCGC-3'
miR-181a-5p	F: 5'-AACATTCAACGCTGTCGGTGAGT-3'
miR-183-5p	F: 5'-TATGGCACTGGTAGAATTCACT-3'
